# Supplementary material for: MiR-380 inhibits the proliferation and invasion of cholangiocarcinoma cells by silencing LIS1
Source: Cancer Cell Int. 2024 Apr 6;24:129. doi: 10.1186/s12935-024-03241-4 (PMC10998336; doi:10.1186/s12935-024-03241-4)
Supplement: Supplementary file 2 — Supplementary Material 2 [file 12935_2024_3241_MOESM2_ESM.xlsx]

## Sheet: Sheet1
miRNAid	miRNAname	geneID	geneName	geneType	chromosome	narrowStart	narrowEnd	broadStart	broadEnd	strand	clipExpNum	degraExpNum	RBP	PITA	miRmap	microT	TDMDScore	phyloP	pancancerNum
MIMAT0000735	hsa-miR-380-3p	ENSG00000117054	ACADM	protein_coding	chr1	75763121	75763126	75763099	75763127	+	2	0	AGO1,AGO2	1	1	1	1.8993	0.101	3
MIMAT0000735	hsa-miR-380-3p	ENSG00000007168	PAFAH1B1	protein_coding	chr17	2682706	2682712	2682685	2682713	+	2	0	AGO2	1	1	1	1.7951	1.61	1
MIMAT0000735	hsa-miR-380-3p	ENSG00000015479	MATR3	protein_coding	chr5	139330205	139330210	139330183	139330211	+	2	0	AGO1	1	1	1	1.6421	2.313	4
MIMAT0000735	hsa-miR-380-3p	ENSG00000151247	EIF4E	protein_coding	chr4	98880235	98880241	98880234	98880262	-	2	0	AGO1,AGO2	1	1	1	1.6363	5.273	6
MIMAT0000735	hsa-miR-380-3p	ENSG00000172201	ID4	protein_coding	chr6	19840647	19840652	19840625	19840653	+	2	0	AGO2	1	1	1	1.6211	3.39	5

## Sheet: Sheet2
geneName	CancerNum	NormalNum	CancerExp	NormalExp	FoldChange	p-value	FDR
ACADM	36	9	13.01	31.71	0.41	1.9e-06	1.1e-05
PAFAH1B1	36	9	15.3	5.59	2.74	2.8e-12	6.3e-11
MATR3	36	9	0.45	0.16	2.76	0.0012	0.0044
EIF4E	36	9	1.76	0.77	2.28	6.4e-07	4.1e-06
ID4	36	9	8.91	1.27	7.03	0.00014	0.00061
